# Supplementary material for: Sparse Project VCF: efficient encoding of population genotype matrices
Source: Bioinformatics. 2020 Dec 10;36(22-23):5537–8. doi: 10.1093/bioinformatics/btaa1004 (PMC8016461; doi:10.1093/bioinformatics/btaa1004)
Supplement: btaa1004_Supplementary_Data [file btaa1004_supplementary_data.zip]

Archive with 10 entries (9 files):
- spVCF app note accepted/
- spVCF app note accepted/document.bib
- spVCF app note accepted/main.tex
- spVCF app note accepted/natbib.bst
- spVCF app note accepted/natbib_url.bst
- spVCF app note accepted/OUP_First_SBk_Bot_8401-eps-converted-to.pdf
- spVCF app note accepted/OUP_First_SBk_Bot_8401.eps
- spVCF app note accepted/plain.bst
- spVCF app note accepted.zip
- spVCF_supplement_revised.pdf
