# Supplementary material for: Sparse Project VCF: efficient encoding of population genotype matrices
Source: Bioinformatics. 2020 Dec 10;36(22-23):5537–8. doi: 10.1093/bioinformatics/btaa1004 (PMC8016461; doi:10.1093/bioinformatics/btaa1004)
Supplement: btaa1004_Supplementary_Data [file btaa1004_supplementary_data.zip › spVCF app note accepted/document.bib]

% This file was created with JabRef 2.3b2.
% Encoding: Cp1252

@article {GLnexus,
	author = {Lin, Michael F and Rodeh, Ohad and Penn, John and Bai, Xiaodong and Krasheninina, Olga and Salerno, William J and Reid, Jeffrey G},
	title = {GLnexus: joint variant calling for large cohort sequencing},
	elocation-id = {343970},
	year = {2018},
	doi = {10.1101/343970},
	publisher = {Cold Spring Harbor Laboratory},
	abstract = {As ever-larger cohorts of human genomes are collected in pursuit of genotype/phenotype associations, sequencing informatics must scale up to yield complete and accurate genotypes from vast raw datasets. Joint variant calling, a data processing step entailing simultaneous analysis of all participants sequenced, exhibits this scaling challenge acutely. We present GLnexus (GL, Genotype Likelihood), a system for joint variant calling designed to scale up to the largest foreseeable human cohorts. GLnexus combines scalable joint calling algorithms with a persistent database that grows efficiently as additional participants are sequenced. We validate GLnexus using 50,000 exomes to show it produces comparable or better results than existing methods, at a fraction of the computational cost with better scaling. We provide a standalone open-source version of GLnexus and a DNAnexus cloud-native deployment supporting very large projects, which has been employed for cohorts of \&gt;240,000 exomes and \&gt;22,000 whole-genomes.},
	journal = {bioRxiv}
}

@article{VCF,
    author = {Danecek, Petr and Auton, Adam and Abecasis, Goncalo and Albers, Cornelis A. and Banks, Eric and DePristo, Mark A. and Handsaker, Robert E. and Lunter, Gerton and Marth, Gabor T. and Sherry, Stephen T. and McVean, Gilean and Durbin, Richard and 1000 Genomes Project Analysis Group},
    title = "{The variant call format and VCFtools}",
    journal = {Bioinformatics},
    volume = {27},
    number = {15},
    pages = {2156-2158},
    year = {2011},
    month = {06},
    abstract = "{Summary: The variant call format (VCF) is a generic format for storing DNA polymorphism data such as SNPs, insertions, deletions and structural variants, together with rich annotations. VCF is usually stored in a compressed manner and can be indexed for fast data retrieval of variants from a range of positions on the reference genome. The format was developed for the 1000 Genomes Project, and has also been adopted by other projects such as UK10K, dbSNP and the NHLBI Exome Project. VCFtools is a software suite that implements various utilities for processing VCF files, including validation, merging, comparing and also provides a general Perl API.Availability:http://vcftools.sourceforge.netContact:rd@sanger.ac.uk}",
    issn = {1367-4803},
    COMMENTdoi = {10.1093/bioinformatics/btr330},
}

@article{GQT,
  title={Efficient genotype compression and analysis of large genetic-variation data sets},
  author={Layer, Ryan M and Kindlon, Neil and Karczewski, Konrad J and Quinlan, Aaron R and Exome Aggregation Consortium and others},
  journal={Nature methods},
  volume={13},
  number={1},
  pages={63},
  year={2015},
  publisher={Nature Publishing Group}
}


@article{BGT,
  title={BGT: efficient and flexible genotype query across many samples},
  author={Li, Heng},
  journal={Bioinformatics},
  volume={32},
  number={4},
  pages={590--592},
  year={2015},
  publisher={Oxford University Press}
}

@article{GTC,
    author = {Danek, Agnieszka and Deorowicz, Sebastian},
    title = "{GTC: how to maintain huge genotype collections in a compressed form}",
    journal = {Bioinformatics},
    volume = {34},
    number = {11},
    pages = {1834-1840},
    year = {2018},
    month = {01},
    abstract = "{Nowadays, genome sequencing is frequently used in many research centers. In projects, such as the Haplotype Reference Consortium or the Exome Aggregation Consortium, huge databases of genotypes in large populations are determined. Together with the increasing size of these collections, the need for fast and memory frugal ways of representation and searching in them becomes crucial.We present GTC (GenoType Compressor), a novel compressed data structure for representation of huge collections of genetic variation data. It significantly outperforms existing solutions in terms of compression ratio and time of answering various types of queries. We show that the largest of publicly available database of about 60 000 haplotypes at about 40 million SNPs can be stored in \\&lt;4 GB, while the queries related to variants are answered in a fraction of a second.GTC can be downloaded from https://github.com/refresh-bio/GTC or http://sun.aei.polsl.pl/REFRESH/gtc.Supplementary data are available at Bioinformatics online.}",
    issn = {1367-4803},
%    doi = {10.1093/bioinformatics/bty023},
}

@article{SeqArray,
    author = {Zheng, Xiuwen and Gogarten, Stephanie M and Lawrence, Michael and Stilp, Adrienne and Conomos, Matthew P and Weir, Bruce S and Laurie, Cathy and Levine, David},
    title = "{SeqArray—a storage-efficient high-performance data format for WGS variant calls}",
    journal = {Bioinformatics},
    volume = {33},
    number = {15},
    pages = {2251-2257},
    year = {2017},
    month = {03},
    abstract = "{Whole-genome sequencing (WGS) data are being generated at an unprecedented rate. Analysis of WGS data requires a flexible data format to store the different types of DNA variation. Variant call format (VCF) is a general text-based format developed to store variant genotypes and their annotations. However, VCF files are large and data retrieval is relatively slow. Here we introduce a new WGS variant data format implemented in the R/Bioconductor package ‘SeqArray’ for storing variant calls in an array-oriented manner which provides the same capabilities as VCF, but with multiple high compression options and data access using high-performance parallel computing.Benchmarks using 1000 Genomes Phase 3 data show file sizes are 14.0 Gb (VCF), 12.3 Gb (BCF, binary VCF), 3.5 Gb (BGT) and 2.6 Gb (SeqArray) respectively. Reading genotypes in the SeqArray package are two to three times faster compared with the htslib C library using BCF files. For the allele frequency calculation, the implementation in the SeqArray package is over 5 times faster than PLINK v1.9 with VCF and BCF files, and over 16 times faster than vcftools. When used in conjunction with R/Bioconductor packages, the SeqArray package provides users a flexible, feature-rich, high-performance programming environment for analysis of WGS variant data.http://www.bioconductor.org/packages/SeqArraySupplementary data are available at Bioinformatics online.}",
    issn = {1367-4803},
%    doi = {10.1093/bioinformatics/btx145},
}

@misc{SAV,
    author = {Jonathon LeFaive},
    year = {2017},
    title = {Sparse Allele Vectors Specification},
    url = {https://github.com/statgen/savvy/blob/d11d790/sav\_spec.md},
    note = {Accessed: 2019-02-26}
}

@article{GTShark,
    author = {Deorowicz, Sebastian and Danek, Agnieszka},
    title = "{GTShark: genotype compression in large projects}",
    journal = {Bioinformatics},
    volume = {35},
    number = {22},
    pages = {4791-4793},
    year = {2019},
    month = {06},
    abstract = "{Nowadays large sequencing projects handle tens of thousands of individuals. The huge files summarizing the findings definitely require compression. We propose a tool able to compress large collections of genotypes almost 30\\% better than the best tool to date, i.e. squeezing human genotype to less than 62 KB. Moreover, it can also compress single samples in reference to the existing database achieving comparable results.https://github.com/refresh-bio/GTShark.Supplementary data are available at Bioinformatics online.}",
    issn = {1367-4803},
%    doi = {10.1093/bioinformatics/btz508},
}

@article{CRAM,
author = {Fritz, Markus Hsi-Yang and Leinonen, Rasko and Cochrane, Guy and Birney, Ewan}, 
title = {Efficient storage of high throughput DNA sequencing data using reference-based compression},
volume = {21}, 
number = {5}, 
pages = {734-740}, 
year = {2011}, 
doi = {10.1101/gr.114819.110}, 
abstract ={Data storage costs have become an appreciable proportion of total cost in the creation and analysis of DNA sequence data. Of particular concern is that the rate of increase in DNA sequencing is significantly outstripping the rate of increase in disk storage capacity. In this paper we present a new reference-based compression method that efficiently compresses DNA sequences for storage. Our approach works for resequencing experiments that target well-studied genomes. We align new sequences to a reference genome and then encode the differences between the new sequence and the reference genome for storage. Our compression method is most efficient when we allow controlled loss of data in the saving of quality information and unaligned sequences. With this new compression method we observe exponential efficiency gains as read lengths increase, and the magnitude of this efficiency gain can be controlled by changing the amount of quality information stored. Our compression method is tunable: The storage of quality scores and unaligned sequences may be adjusted for different experiments to conserve information or to minimize storage costs, and provides one opportunity to address the threat that increasing DNA sequence volumes will overcome our ability to store the sequences.}, 
journal = {Genome Research} 
}


@article{Crumble,
    author = {Bonfield, James K and Durbin, Richard and McCarthy, Shane A},
    title = "{Crumble: reference free lossy compression of sequence quality values}",
    journal = {Bioinformatics},
    volume = {35},
    number = {2},
    pages = {337-339},
    year = {2018},
    month = {07},
    abstract = "{The bulk of space taken up by NGS sequencing CRAM files consists of per-base quality values. Most of these are unnecessary for variant calling, offering an opportunity for space saving.On the Syndip test set, a 17 fold reduction in the quality storage portion of a CRAM file can be achieved while maintaining variant calling accuracy. The size reduction of an entire CRAM file varied from 2.2 to 7.4 fold, depending on the non-quality content of the original file (see Supplementary Material S6 for details).Crumble is OpenSource and can be obtained from https://github.com/jkbonfield/crumble.Supplementary data are available at Bioinformatics online.}",
    issn = {1367-4803},
    doi = {10.1093/bioinformatics/bty608},
    url = {https://dx.doi.org/10.1093/bioinformatics/bty608},
}

@misc{ILMNbinning,
    author = {Illumina},
    year = {2014},
    title = {Reducing Whole-Genome Data Storage Footprint},
    url = {https://www.illumina.com/documents/products/whitepapers/whitepaper\_datacompression.pdf},
    note = {Accessed: 2019-02-26}
}

@article{BamUtil,
author = {Jun, Goo and Wing, Mary Kate and Abecasis, Gonçalo R and Kang, Hyun Min}, 
title = {An efficient and scalable analysis framework for variant extraction and refinement from population scale DNA sequence data},
year = {2015}, 
doi = {10.1101/gr.176552.114}, 
abstract ={The analysis of next-generation sequencing data is computationally and statistically challenging because of massive data volumes and imperfect data quality. We present GotCloud, a pipeline for efficiently detecting and genotyping high-quality variants from large-scale sequencing data. GotCloud automates sequence alignment, sample-level quality control, variant calling, filtering of likely artifacts using machine learning techniques, and genotype refinement using haplotype information. The pipeline can process thousands of samples in parallel and requires less computational resources than current alternatives. Experiments with whole genome and exome targeted sequence data generated by the 1000 Genomes Project show that the pipeline provides effective filtering against false positive variants and high power to detect true variants. Our pipeline has already contributed to variant detection and genotyping in several large-scale sequencing projects, including the 1000 Genomes Project and the NHLBI Exome Sequencing Project.  We hope it will now prove useful to many medical sequencing studies.}, 
journal = {Genome Research} 
}

@article{tabix,
    author = {Li, Heng},
    title = "{Tabix: fast retrieval of sequence features from generic TAB-delimited files}",
    journal = {Bioinformatics},
    volume = {27},
    number = {5},
    pages = {718-719},
    year = {2011},
    month = {01},
    abstract = "{Summary: Tabix is the first generic tool that indexes position sorted files in TAB-delimited formats such as GFF, BED, PSL, SAM and SQL export, and quickly retrieves features overlapping specified regions. Tabix features include few seek function calls per query, data compression with gzip compatibility and direct FTP/HTTP access. Tabix is implemented as a free command-line tool as well as a library in C, Java, Perl and Python. It is particularly useful for manually examining local genomic features on the command line and enables genome viewers to support huge data files and remote custom tracks over networks.Availability and Implementation:http://samtools.sourceforge.net.Contact:hengli@broadinstitute.org}",
    issn = {1367-4803},
%    doi = {10.1093/bioinformatics/btq671}
}


@article {DiscovEHR,
	author = {Dewey, Frederick E. and Murray, Michael F. and Overton, John D. and Habegger, Lukas and Leader, Joseph B. and Fetterolf, Samantha N. and O{\textquoteright}Dushlaine, Colm and Van Hout, Cristopher V. and Staples, Jeffrey and Gonzaga-Jauregui, Claudia and Metpally, Raghu and Pendergrass, Sarah A. and Giovanni, Monica A. and Kirchner, H. Lester and Balasubramanian, Suganthi and Abul-Husn, Noura S. and Hartzel, Dustin N. and Lavage, Daniel R. and Kost, Korey A. and Packer, Jonathan S. and Lopez, Alexander E. and Penn, John and Mukherjee, Semanti and Gosalia, Nehal and Kanagaraj, Manoj and Li, Alexander H. and Mitnaul, Lyndon J. and Adams, Lance J. and Person, Thomas N. and Praveen, Kavita and Marcketta, Anthony and Lebo, Matthew S. and Austin-Tse, Christina A. and Mason-Suares, Heather M. and Bruse, Shannon and Mellis, Scott and Phillips, Robert and Stahl, Neil and Murphy, Andrew and Economides, Aris and Skelding, Kimberly A. and Still, Christopher D. and Elmore, James R. and Borecki, Ingrid B. and Yancopoulos, George D. and Davis, F. Daniel and Faucett, William A. and Gottesman, Omri and Ritchie, Marylyn D. and Shuldiner, Alan R. and Reid, Jeffrey G. and Ledbetter, David H. and Baras, Aris and Carey, David J.},
	title = {Distribution and clinical impact of functional variants in 50,726 whole-exome sequences from the DiscovEHR study},
	volume = {354},
	number = {6319},
	elocation-id = {aaf6814},
	year = {2016},
	COMMENTdoi = {10.1126/science.aaf6814},
	publisher = {American Association for the Advancement of Science},
	abstract = {Precision medicine promises the ability to identify risks and treat patients on the basis of pathogenic genetic variation. Two studies combined exome sequencing results for over 50,000 people with their electronic health records. Dewey et al. found that \~{}3.5\% of individuals in their cohort had clinically actionable genetic variants. Many of these variants affected blood lipid levels that could influence cardiovascular health. Abul-Husn et al. extended these findings to investigate the genetics and treatment of familial hypercholesterolemia, a risk factor for cardiovascular disease, within their patient pool. Genetic screening helped identify at-risk patients who could benefit from increased treatment.Science, this issue p. 10.1126/science.aaf6814, p. 10.1126/science.aaf7000INTRODUCTIONLarge-scale genetic studies of integrated health care populations, with phenotypic data captured natively in the documentation of clinical care, have the potential to unveil genetic associations that point the way to new biology and therapeutic targets. This setting also represents an ideal test bed for the implementation of genomics in routine clinical care in service of precision medicine.RATIONALEThe DiscovEHR collaboration between the Regeneron Genetics Center and Geisinger Health System aims to catalyze genomic discovery and precision medicine by coupling high-throughput exome sequencing to longitudinal electronic health records (EHRs) of participants in Geisinger{\textquoteright}s MyCode Community Health Initiative. Here, we describe initial insights from whole-exome sequencing of 50,726 adult participants of predominantly European ancestry using clinical phenotypes derived from EHRs.RESULTSThe median duration of EHR data associated with sequenced participants was 14 years, with a median of 87 clinical encounters, 687 laboratory tests, and seven procedures per participant. Forty-eight percent of sequenced individuals had one or more first- or second-degree relatives in the sample, and genome-wide autozygosity was similar to other outbred European populations. We found ~4.2 million single-nucleotide variants and insertion/deletion events, of which ~176,000 are predicted to result in loss of gene function (LoF). The overwhelming majority of these genetic variants occurred at a minor allele frequency of <=1\%, and more than half were singletons. Each participant harbored a median of 21 rare predicted LoFs. At this sample size, ~92\% of sequenced genes, including genes that encode existing drug targets or confer risk for highly penetrant genetic diseases, harbor rare heterozygous predicted LoF variants. About 7\% of sequenced genes contained rare homozygous predicted LoF variants in at least one individual. Linking these data to EHR-derived laboratory phenotypes revealed consequences of partial or complete LoF in humans. Among these were previously unidentified associations between predicted LoFs in CSF2RB and basophil and eosinophil counts, and EGLN1-associated erythrocytosis segregating in genetically identified family networks. Using predicted LoFs as a model for drug target antagonism, we found associations supporting the majority of therapeutic targets for lipid lowering. To highlight the opportunity for genotype-phenotype association discovery, we performed exome-wide association analyses of EHR-derived lipid values, newly implicating rare predicted LoFs, and deleterious missense variants in G6PC in association with triglyceride levels. In a survey of 76 clinically actionable disease-associated genes, we estimated that 3.5\% of individuals harbor pathogenic or likely pathogenic variants that meet criteria for clinical action. Review of the EHR uncovered findings associated with the monogenic condition in ~65\% of pathogenic variant carriers{\textquoteright} medical records.CONCLUSIONThe findings reported here demonstrate the value of large-scale sequencing in an integrated health system population, add to the knowledge base regarding the phenotypic consequences of human genetic variation, and illustrate the challenges and promise of genomic medicine implementation. DiscovEHR provides a blueprint for large-scale precision medicine initiatives and genomics-guided therapeutic target discovery.Therapeutic target validation and genomic medicine in DiscovEHR.(A) Associations between predicted LoF variants in lipid drug target genes and lipid levels. Boxes correspond to effect size, given as the absolute value of effect, in SD units; whiskers denote 95\% confidence intervals for effect. The size of the box is proportional to the logarithm (base 10) of predicted LoF carriers. (B and C) Prevalence and expressivity of clinically actionable genetic variants in 76 disease genes, according to EHR data. G76, Geisinger-76.The DiscovEHR collaboration between the Regeneron Genetics Center and Geisinger Health System couples high-throughput sequencing to an integrated health care system using longitudinal electronic health records (EHRs). We sequenced the exomes of 50,726 adult participants in the DiscovEHR study to identify ~4.2 million rare single-nucleotide variants and insertion/deletion events, of which ~176,000 are predicted to result in a loss of gene function. Linking these data to EHR-derived clinical phenotypes, we find clinical associations supporting therapeutic targets, including genes encoding drug targets for lipid lowering, and identify previously unidentified rare alleles associated with lipid levels and other blood level traits. About 3.5\% of individuals harbor deleterious variants in 76 clinically actionable genes. The DiscovEHR data set provides a blueprint for large-scale precision medicine initiatives and genomics-guided therapeutic discovery.},
	issn = {0036-8075},
	journal = {Science}
}

@article {xAtlas,
	author = {Farek, Jesse and Hughes, Daniel and Mansfield, Adam and Krasheninina, Olga and Nasser, Waleed and Sedlazeck, Fritz J and Khan, Ziad and Venner, Eric and Metcalf, Ginger and Boerwinkle, Eric and Muzny, Donna M and Gibbs, Richard A and Salerno, William},
	title = {xAtlas: Scalable small variant calling across heterogeneous next-generation sequencing experiments},
	elocation-id = {295071},
	year = {2018},
	doi = {10.1101/295071},
	publisher = {Cold Spring Harbor Laboratory},
	abstract = {The rapid development of next-generation sequencing (NGS) technologies has lowered the barriers to genomic data generation, resulting in millions of samples sequenced across diverse experimental designs. The growing volume and heterogeneity of these sequencing data complicate the further optimization of methods for identifying DNA variation, especially considering that curated high-confidence variant call sets commonly used to evaluate these methods are generally developed by reference to results from the analysis of comparatively small and homogeneous sample sets. We have developed xAtlas, an application for the identification of single nucleotide variants (SNV) and small insertions and deletions (indels) in NGS data. xAtlas is easily scalable and enables execution and retraining with rapid development cycles. Generation of variant calls in VCF or gVCF format from BAM or CRAM alignments is accomplished in less than one CPU-hour per 30{\texttimes} short-read human whole-genome. The retraining capabilities of xAtlas allow its core variant evaluation models to be optimized on new sample data and user-defined truth sets. Obtaining SNV and indels calls from xAtlas can be achieved more than 40 times faster than established methods while retaining the same accuracy.},
	journal = {bioRxiv}
}

@article{GATK,
  title={A framework for variation discovery and genotyping using next-generation DNA sequencing data},
  author={DePristo, Mark A and Banks, Eric and Poplin, Ryan and Garimella, Kiran V and Maguire, Jared R and Hartl, Christopher and Philippakis, Anthony A and Del Angel, Guillermo and Rivas, Manuel A and Hanna, Matt and others},
  journal={Nature genetics},
  volume={43},
  number={5},
  pages={491},
  year={2011},
  publisher={Nature Publishing Group}
}

@article {HaplotypeCaller,
	author = {Poplin, Ryan and Ruano-Rubio, Valentin and DePristo, Mark A. and Fennell, Tim J. and Carneiro, Mauricio O. and Van der Auwera, Geraldine A. and Kling, David E. and Gauthier, Laura D. and Levy-Moonshine, Ami and Roazen, David and Shakir, Khalid and Thibault, Joel and Chandran, Sheila and Whelan, Chris and Lek, Monkol and Gabriel, Stacey and Daly, Mark J. and Neale, Benjamin and MacArthur, Daniel G. and Banks, Eric},
	title = {Scaling accurate genetic variant discovery to tens of thousands of samples},
	elocation-id = {201178},
	year = {2018},
%	doi = {10.1101/201178},
	publisher = {Cold Spring Harbor Laboratory},
	abstract = {Comprehensive disease gene discovery in both common and rare diseases will require the efficient and accurate detection of all classes of genetic variation across tens to hundreds of thousands of human samples. We describe here a novel assembly-based approach to variant calling, the GATK HaplotypeCaller (HC) and Reference Confidence Model (RCM), that determines genotype likelihoods independently per-sample but performs joint calling across all samples within a project simultaneously. We show by calling over 90,000 samples from the Exome Aggregation Consortium (ExAC) that, in contrast to other algorithms, the HC-RCM scales efficiently to very large sample sizes without loss in accuracy; and that the accuracy of indel variant calling is superior in comparison to other algorithms. More importantly, the HC-RCM produces a fully squared-off matrix of genotypes across all samples at every genomic position being investigated. The HC- RCM is a novel, scalable, assembly-based algorithm with abundant applications for population genetics and clinical studies.},
	journal = {bioRxiv}
}

@article{UKB,
  title={The UK Biobank resource with deep phenotyping and genomic data},
  author={Bycroft, Clare and Freeman, Colin and Petkova, Desislava and Band, Gavin and Elliott, Lloyd T and Sharp, Kevin and Motyer, Allan and Vukcevic, Damjan and Delaneau, Olivier and O’Connell, Jared and others},
  journal={Nature},
  volume={562},
  number={7726},
  pages={203},
  year={2018},
  publisher={Nature Publishing Group}
}

@article {UKBWES,
	author = {Van Hout, Cristopher V. and Tachmazidou, Ioanna and Backman, Joshua D. and Hoffman, Joshua X. and Ye, Bin and Pandey, Ashutosh K. and Gonzaga-Jauregui, Claudia and Khalid, Shareef and Liu, Daren and Banerjee, Nilanjana and Li, Alexander H. and Colm, O{\textquoteright}Dushlaine and Marcketta, Anthony and Staples, Jeffrey and Schurmann, Claudia and Hawes, Alicia and Maxwell, Evan and Barnard, Leland and Lopez, Alexander and Penn, John and Habegger, Lukas and Blumenfeld, Andrew L. and Yadav, Ashish and Praveen, Kavita and Jones, Marcus and Salerno, William J. and Chung, Wendy K. and Surakka, Ida and Willer, Cristen J. and Hveem, Kristian and Leader, Joseph B. and Carey, David J. and Ledbetter, David H. and , and Cardon, Lon and Yancopoulos, George D. and Economides, Aris and Coppola, Giovanni and Shuldiner, Alan R. and Balasubramanian, Suganthi and Cantor, Michael and Nelson, Matthew R. and Whittaker, John and Reid, Jeffrey G. and Marchini, Jonathan and Overton, John D. and Scott, Robert A. and Abecasis, Gon{\c c}alo and Yerges-Armstrong, Laura and Baras, Aris and ,},
	title = {Whole exome sequencing and characterization of coding variation in 49,960 individuals in the UK Biobank},
	elocation-id = {572347},
	year = {2019},
    doi = {10.1101/572347},
	publisher = {Cold Spring Harbor Laboratory},
	abstract = {The UK Biobank is a prospective study of 502,543 individuals, combining extensive phenotypic and genotypic data with streamlined access for researchers around the world. Here we describe the first tranche of large-scale exome sequence data for 49,960 study participants, revealing approximately 4 million coding variants (of which ~98.4\% have frequency \&lt; 1\%). The data includes 231,631 predicted loss of function variants, a \&gt;10-fold increase compared to imputed sequence for the same participants. Nearly all genes (\&gt;97\%) had >=1 predicted loss of function carrier, and most genes (\&gt;69\%) had >=10 loss of function carriers. We illustrate the power of characterizing loss of function variation in this large population through association analyses across 1,741 phenotypes. In addition to replicating a range of established associations, we discover novel loss of function variants with large effects on disease traits, including PIEZO1 on varicose veins, COL6A1 on corneal resistance, MEPE on bone density, and IQGAP2 and GMPR on blood cell traits. We further demonstrate the value of exome sequencing by surveying the prevalence of pathogenic variants of clinical significance in this population, finding that 2\% of the population has a medically actionable variant. Additionally, we leverage the phenotypic data to characterize the relationship between rare BRCA1 and BRCA2 pathogenic variants and cancer risk. Exomes from the first 49,960 participants are now made accessible to the scientific community and highlight the promise offered by genomic sequencing in large-scale population-based studies.},
	journal = {bioRxiv}
}

@misc{tachyon,
    author = {Marcus D. R. Klarqvist},
    year = {2018},
    title = {Tachyon: High-level API for storing and querying sequence variant data},
    url = {https://github.com/mklarqvist/tachyon},
    note = {Accessed: 2019-03-24}
}

@misc{gnomad3,
    author = {Francioli, Laurent and MacArthur, Daniel},
    year = {2019},
    title = {gnomAD v3.0},
    url = {https://gnomad.broadinstitute.org/blog/2019-10-gnomad-v3-0/},
    notie = {Accessed: 2019-10-17}
}

@article{genozip,
    author = {Lan, Divon and Tobler, Raymond and Souilmi, Yassine and Llamas, Bastien},
    title = "{genozip: a fast and efficient compression tool for VCF files}",
    journal = {Bioinformatics},
    volume = {36},
    number = {13},
    pages = {4091-4092},
    year = {2020},
    month = {05},
    abstract = "{genozip is a new lossless compression tool for Variant Call Format (VCF) files. By applying field-specific algorithms and fully utilizing the available computational hardware, genozip achieves the highest compression ratios amongst existing lossless compression tools known to the authors, at speeds comparable with the fastest multi-threaded compressors.genozip is freely available to non-commercial users. It can be installed via conda-forge, Docker Hub, or downloaded from github.com/divonlan/genozip.Supplementary data are available at Bioinformatics online.}",
    issn = {1367-4803},
%    doi = {10.1093/bioinformatics/btaa290},
}
